# Supplementary material for: Phylogenomic analyses reveal the diversity of laccase-coding genes in Fonsecaea genomes
Source: PLoS One. 2017 Feb 10;12(2):e0171291. doi: 10.1371/journal.pone.0171291 (PMC5302831; doi:10.1371/journal.pone.0171291)
Supplement: S1 Table — (XLSX) [file pone.0171291.s001.xlsx]

## Sheet: Sheet1
Organism	Protein ID	Interpro Domains
Capronia coronata	A1O1_00055T0	PF00394, PF07731, PF07732, PS00080,
Capronia coronata	A1O1_00192T0	PF00394, PF07731, PF07732, PS00079, PS00080
Capronia coronata	A1O1_01208T0	PF00394, PF07731, PF07732, PS00079, PS00080
Capronia coronata	A1O1_04469T0	PF00394, PF07731, PF07732, PS00079, PS00080
Capronia coronata	A1O1_05783T0	PF00394, PF07731, PF07732, PS00079, PS00080
Capronia coronata	A1O1_05915T0	PF00394, PF07731, PF07732, PS00079, PS00079 PS00080
Capronia coronata	A1O1_06752T0	PF00394, PF07731, PF07732, PS00079, PS00080
Capronia coronata	A1O1_07020T0	PF00394, PF07731, PF07732, PS00079, PS00080
Capronia coronata	A1O1_07052T0	PF00394, PF07731, PF07732, ,
Capronia epimyces	A1O3_01104T0	PF00394, PF07731, PF07732, PS00079, PS00079 PS00080
Capronia epimyces	A1O3_01709T0	PF00394, PF07731, PF07732, PS00079, PS00080
Capronia epimyces	A1O3_02170T0	PF00394, PF07731, PF07732, PS00080,
Capronia epimyces	A1O3_03112T0	PF00394, PF07731, PF07732, PS00079, PS00080
Capronia epimyces	A1O3_03561T0	PF00394, PF07731, PF07732, PS00079, PS00080
Capronia epimyces	A1O3_03573T0	PF00394, PF07731, PF07732, PS00079, PS00080
Capronia epimyces	A1O3_04282T0	PF00394, PF07731, PF07732, PS00079, PS00079 PS00080
Capronia epimyces	A1O3_04308T0	PF00394, PF07731, PF07732, PS00227,
Capronia epimyces	A1O3_04346T0	PF00394, PF07731, PF07732, PS00079, PS00080
Capronia epimyces	A1O3_04986T0	PF00394, PF07731, PF07732, PS00079, PS00080
Capronia epimyces	A1O3_06406T0	PF00394, PF07731, PF07732, PS00079, PS00080
Capronia epimyces	A1O3_08380T0	PF00394, PF07731, PF07732, PS00079, PS00080
Capronia epimyces	A1O3_08789T0	PF00394, PF07731, PF07732, PS00079, PS00080
Capronia epimyces	A1O3_10392T0	PF00394, PF07731, PF07732, PS00079, PS00080
Capronia epimyces	A1O3_10517T0	PF00394, PF07731, PF07732, PS00079, PS00080
Capronia semi-immersa	PV04_01151T0	PF00394, PF07731, PF07732, PS00079, PS00080
Capronia semi-immersa	PV04_01301T0	PF00394, PF07731, PF07732, PS00079, PS00079 PS00080
Capronia semi-immersa	PV04_01723T0	PF00394, PF07731, PF07732, PS00080,
Capronia semi-immersa	PV04_02213T0	PF00394, PF07731, PF07732, ,
Capronia semi-immersa	PV04_02379T0	PF00394, PF07731, PF07732, PS00079, PS00080
Capronia semi-immersa	PV04_02694T0	PF00394, PF07731, PF07732, PS00079, PS00080
Capronia semi-immersa	PV04_03310T0	PF00394, PF07731, PF07732, PS00079, PS00080
Capronia semi-immersa	PV04_03903T0	PF00394, PF07731, PF07732, PS00079, PS00080
Capronia semi-immersa	PV04_04502T0	PF00394, PF07731, PF07732, PS00079, PS00080
Capronia semi-immersa	PV04_05422T0	PF00394, PF07731, PF07732, PS00079, PS00080
Capronia semi-immersa	PV04_10692T0	PF00394, PF07731, PF07732, PS00080,
Cladophialophora bantiana	Z519_01028T0	PF00394, PF07731, PF07732, PS00079, PS00079 PS00080
Cladophialophora bantiana	Z519_03181T0	PF00394, PF07731, PF07732, PS00080,
Cladophialophora bantiana	Z519_03845T0	PF00394, PF07731, PF07732, PS00079, PS00080
Cladophialophora bantiana	Z519_05435T0	PF00394, PF07731, PF07732, PS00079, PS00080
Cladophialophora bantiana	Z519_05812T0	PF00394, PF07731, PF07732, PS00080,
Cladophialophora bantiana	Z519_06915T0	PF00394, PF07731, PF07732, PS00079, PS00080
Cladophialophora bantiana	Z519_08463T0	PF00394, PF07731, PF07732, PS00079, PS00080
Cladophialophora bantiana	Z519_09065T0	PF00394, PF07731, PF07732, PS00079, PS00080
Cladophialophora bantiana	Z519_09337T0	PF00394, PF07731, PF07732, PS00079, PS00080
Cladophialophora bantiana	Z519_10739T0	PF00394, PF07731, PF07732, PS00079, PS00079 PS00080
Cladophialophora bantiana	Z519_10898T0	PF00394, PF00724, PF07731, PF07732,
Cladophialophora bantiana	Z519_11106T0	PF00394, PF07731, PF07732, PS00079, PS00080
Cladophialophora bantiana	Z519_11293T0	PF00394, PF07731, PF07732, PS00079, PS00080
Cladophialophora bantiana	Z519_11519T0	PF00394, PF07731, PF07732, PS00079, PS00080
Cladophialophora carrionii	G647_00377T0	PF00394, PF07731, PF07732, ,
Cladophialophora carrionii	G647_00781T0	PF00394, PF07731, PF07732, PS00079, PS00080
Cladophialophora carrionii	G647_00922T0	PF00394, PF07731, PF07732, PS00079, PS00080
Cladophialophora carrionii	G647_01847T0	PF00394, PF07731, PF07732, PS00079, PS00080
Cladophialophora carrionii	G647_03384T0	PF00394, PF07731, PF07732, PS00079, PS00080
Cladophialophora carrionii	G647_03930T0	PF00394, PF07731, PF07732, PS00079, PS00080
Cladophialophora carrionii	G647_05054T0	PF00394, PF07731, PF07732, ,
Cladophialophora carrionii	G647_05259T0	PF00394, PF07731, PF07732, PS00079, PS00080
Cladophialophora carrionii	G647_06601T0	PF00394, PF07731, PF07732, PS00079, PS00080
Cladophialophora carrionii	G647_08702T0	PF00394, PF07731, PF07732, PS00079, PS00080
Cladophialophora carrionii	G647_09047T0	PF00394, PF07731, PF07732, PS00079, PS00079 PS00080
Cladophialophora carrionii	G647_09829T0	PF00394, PF07731, PF07732, PS51257,
Cladophialophora immunda	PV07_01595T0	PF00394, PF07731, PF07732, PS00079, PS00080
Cladophialophora immunda	PV07_01831T0	PF00394, PF07731, PF07732, PS00079, PS00079 PS00080
Cladophialophora immunda	PV07_02104T0	PF00394, PF07731, PF07732, PS00079, PS00080
Cladophialophora immunda	PV07_02672T0	PF00394, PF07731, PF07732, PS00079, PS00080
Cladophialophora immunda	PV07_02829T0	PF00394, PF07731, PF07732, PS00079, PS00080 PS51257
Cladophialophora immunda	PV07_03882T0	PF00394, PF07731, PF07732, PS00079, PS00080
Cladophialophora immunda	PV07_04502T0	PF00394, PF07731, PF07732, PS00079, PS00080
Cladophialophora immunda	PV07_04630T0	PF00394, PF07731, PF07732, PS00079, PS00080
Cladophialophora immunda	PV07_05216T0	PF00394, PF07731, PF07732, PS00079, PS00080
Cladophialophora immunda	PV07_05315T0	PF00394, PF07731, PF07732, PS00079, PS00080
Cladophialophora immunda	PV07_08470T0	PF00394, PF07731, PF07732, PS00080,
Cladophialophora immunda	PV07_10351T0	PF00394, PF07731, PF07732, PS00080,
Cladophialophora immunda	PV07_11562T0	PF00394, PF07731, PF07732, PS00079, PS00079 PS00080
Cladophialophora psammophila	A1O5_00803T0	PF00394, PF07731, PF07732, PS00080,
Cladophialophora psammophila	A1O5_01196T0	PF00394, PF07731, PF07732, PS00079, PS00080
Cladophialophora psammophila	A1O5_03863T0	PF00394, PF07731, PF07732, PS00080,
Cladophialophora psammophila	A1O5_06283T0	PF00394, PF07731, PF07732, PS00079, PS00079 PS00080
Cladophialophora psammophila	A1O5_06599T0	PF00394, PF07731, PF07732, PS00079, PS00080
Cladophialophora psammophila	A1O5_07235T0	PF00394, PF07731, PF07732, PS00080,
Cladophialophora psammophila	A1O5_08113T0	PF00394, PF07731, PF07732, PS00079, PS00080
Cladophialophora psammophila	A1O5_09568T0	PF00394, PF07731, PF07732, PS00079, PS00079 PS00080
Cladophialophora psammophila	A1O5_10232T0	PF00394, PF07731, PF07732, ,
Cladophialophora psammophila	A1O5_10417T0	PF00394, PF07731, PF07732, PS00079, PS00080
Cladophialophora psammophila	A1O5_10611T0	PF00394, PF07731, PF07732, PS00079, PS00080
Cladophialophora psammophila	A1O5_10986T0	PF00394, PF07731, PF07732, PS00079, PS00080
Cladophialophora psammophila	A1O5_11113T0	PF00394, PF07731, PF07732, PS00079, PS00080
Cladophialophora psammophila	A1O5_12607T0	PF00394, PF07731, PF07732, PS00079, PS00080
Cladophialophora yegresii	A1O7_00344T0	PF00394, PF07731, PF07732, PS00080,
Cladophialophora yegresii	A1O7_00735T0	PF00394, PF07731, PF07732, PS00079, PS00080
Cladophialophora yegresii	A1O7_00868T0	PF00394, PF07731, PF07732, PS00079, PS00080
Cladophialophora yegresii	A1O7_02018T0	PF00394, PF07731, PF07732, ,
Cladophialophora yegresii	A1O7_02196T0	PF00394, PF07731, PF07732, PS00079, PS00080
Cladophialophora yegresii	A1O7_03135T0	PF00394, PF07731, PF07732, PS00079, PS00080
Cladophialophora yegresii	A1O7_03331T0	PF00394, PF07731, PF07732, PS00079, PS00080
Cladophialophora yegresii	A1O7_03907T0	PF00394, PF07731, PF07732, PS00079, PS00080
Cladophialophora yegresii	A1O7_04747T0	PF00394, PF07731, PF07732, PS00079, PS00080
Cladophialophora yegresii	A1O7_05297T0	PF00394, PF07731, PF07732, PS00079, PS00080
Cladophialophora yegresii	A1O7_05940T0	PF00394, PF07731, PF07732, PS00079, PS00080
Coniosporium apollinis	W97_00404T0	PF00394, PF07731, PF07732, PS00079, PS00080
Coniosporium apollinis	W97_01610T0	PF00394, PF07731, PF07732, PS00079, PS00079 PS00080
Coniosporium apollinis	W97_02202T0	PF00394, PF07731, PF07732, PS00079, PS00079 PS00080
Coniosporium apollinis	W97_05084T0	PF00394, PF07731, PF07732, ,
Coniosporium apollinis	W97_05232T0	PF00394, PF07731, PF07732, PS00079, PS00080
Coniosporium apollinis	W97_06255T0	PF00394, PF07731, PF07732, PS00079, PS00080
Coniosporium apollinis	W97_07308T0	PF00394, PF07731, PF07732, PF14295, PF14295
Exophiala aquamarina	A1O9_00565T0	PF00394, PF07731, PF07732, PS00080,
Exophiala aquamarina	A1O9_01685T0	PF00394, PF07731, PF07732, PS00079, PS00080
Exophiala aquamarina	A1O9_02199T0	PF00394, PF07731, PF07732, ,
Exophiala aquamarina	A1O9_02625T0	PF00394, PF07731, PF07732, PS00079, PS00080
Exophiala aquamarina	A1O9_05254T0	PF00394, PF07731, PF07732, PS00079, PS00080
Exophiala aquamarina	A1O9_05728T0	PF00394, PF07731, PF07732, PS00080,
Exophiala aquamarina	A1O9_05975T0	PF00394, PF07731, PF07732, PS00079, PS00080
Exophiala aquamarina	A1O9_06481T0	PF00394, PF07731, PF07732, PS00079, PS00079 PS00080
Exophiala aquamarina	A1O9_06592T0	PF00394, PF07731, PF07732, PS00079, PS00079 PS00080
Exophiala aquamarina	A1O9_06799T0	PF00394, PF07731, PF07732, ,
Exophiala aquamarina	A1O9_07847T0	PF00394, PF07731, PF07732, PS00079, PS00079 PS00080
Exophiala aquamarina	A1O9_08929T0	PF00394, PF07731, PF07732, PS00079, PS00080
Exophiala aquamarina	A1O9_09445T0	PF00394, PF07731, PF07732, ,
Exophiala aquamarina	A1O9_10010T0	PF00394, PF07731, PF07732, PS00079, PS00080
Exophiala aquamarina	A1O9_11787T0	PF00394, PF07731, PF07732, PS00079, PS00080
Exophiala aquamarina	A1O9_12690T0	PF00394, PF07731, PF07732, PS00079, PS00080
Exophiala dermatitidis	HMPREF1120_00173T0	PF00394, PF07731, PF07732, PS00079, PS00080
Exophiala dermatitidis	HMPREF1120_00199T0	PF00394, PF07731, PF07732, PS00079, PS00080
Exophiala dermatitidis	HMPREF1120_01590T0	PF00394, PF07731, PF07732, PS00079, PS00080
Exophiala dermatitidis	HMPREF1120_02754T0	PF07731, PS00079, PS00080, ,
Exophiala dermatitidis	HMPREF1120_02828T0	PF00394, PF07731, PF07732, PS00079, PS00079 PS00080
Exophiala dermatitidis	HMPREF1120_03706T0	PF00394, PF07731, PF07732, PS00079, PS00080
Exophiala dermatitidis	HMPREF1120_04510T0	PF00394, PF07731, PF07732, PS00079, PS00079 PS00080
Exophiala dermatitidis	HMPREF1120_04536T0	PF00394, PF07731, PF07732, ,
Exophiala dermatitidis	HMPREF1120_04578T0	PF00394, PF07731, PF07732, PS00079, PS00080
Exophiala dermatitidis	HMPREF1120_05645T0	PF00394, PF07731, PF07732, PS00079, PS00080
Exophiala dermatitidis	HMPREF1120_05865T0	PF00394, PF07731, PF07732, PS00080,
Exophiala dermatitidis	HMPREF1120_08116T0	PF00394, PF07731, PF07732, PS00079, PS00080 PS51257
Exophiala dermatitidis	HMPREF1120_08564T0	PF00394, PF07731, PF07732, PS00079, PS00080
Exophiala mesophila	PV10_01038T0	PF00394, PF07731, PF07732, PS00079, PS00080
Exophiala mesophila	PV10_01870T0	PF00394, PF07731, PF07732, PS00080,
Exophiala mesophila	PV10_02719T0	PF00394, PF07731, PF07732, PS00079, PS00080 PS51257
Exophiala mesophila	PV10_03450T0	PF00394, PF07731, PF07732, PS00079, PS00079 PS00080
Exophiala mesophila	PV10_05279T0	PF00394, PF07731, PF07732, PS00079, PS00080
Exophiala mesophila	PV10_06420T0	PF00394, PF07731, PF07732, PS00079, PS00080
Exophiala mesophila	PV10_06791T0	PF00394, PF07731, PF07732, PS00079, PS00080
Exophiala mesophila	PV10_07334T0	PF00394, PF07731, PF07732, PS00079, PS00079 PS00080
Exophiala mesophila	PV10_07934T0	PF00394, PF07731, PF07732, PS00079, PS00080
Exophiala mesophila	PV10_08492T0	PF00394, PF07731, PF07732, PS00079, PS00080
Exophiala mesophila	PV10_08610T0	PF00394, PF07731, PF07732, PS00079, PS00080
Exophiala mesophila	PV10_08892T0	PF00394, PF07731, PF07732, PS00079, PS00080
Exophiala oligosperma	PV06_01778T0	PF00394, PF07731, PF07732, PS00079, PS00080
Exophiala oligosperma	PV06_03048T0	PF00394, PF07731, PF07732, PS00079, PS00080
Exophiala oligosperma	PV06_03290T0	PF00394, PF07731, PS00079, PS00080,
Exophiala oligosperma	PV06_03678T0	PF00394, PF07731, PF07732, PS00079, PS00080
Exophiala oligosperma	PV06_03979T0	PF00394, PF07731, PF07732, ,
Exophiala oligosperma	PV06_04096T0	PF00394, PF07731, PF07732, PS00079, PS00080
Exophiala oligosperma	PV06_04656T0	PF00394, PF07731, PF07732, PS00080,
Exophiala oligosperma	PV06_04804T0	PF00394, PF07731, PF07732, PS00079, PS00080
Exophiala oligosperma	PV06_06337T0	PF00394, PF07731, PF07732, PS00079, PS00080
Exophiala oligosperma	PV06_06553T0	PF00394, PF07731, PF07732, PS00079, PS00080
Exophiala oligosperma	PV06_07052T0	PF00394, PF07731, PF07732, PS00079, PS00080
Exophiala oligosperma	PV06_07758T0	PF00394, PF07731, PF07732, PS00079, PS00080
Exophiala oligosperma	PV06_08122T0	PF00394, PF07731, PF07732, PS00079, PS00080
Exophiala oligosperma	PV06_08474T0	PF00394, PF07731, PF07732, PS00079, PS00080
Exophiala oligosperma	PV06_09619T0	PF00394, PF07731, PF07732, PS00079, PS00080
Exophiala oligosperma	PV06_11743T0	PF00394, PF07732, PF07732, ,
Exophiala sideris	PV11_02031T0	PF00394, PF07731, PF07732, PS00079, PS00080
Exophiala sideris	PV11_03642T0	PF00394, PF07731, PF07732, PS00079, PS00080
Exophiala sideris	PV11_03890T0	PF00394, PF07731, PF07732, PS00079, PS00080
Exophiala sideris	PV11_05551T0	PF00394, PF07731, PF07732, PS00079, PS00080
Exophiala sideris	PV11_05938T0	PF00394, PF07731, PF07732, PS00079, PS00080
Exophiala sideris	PV11_06160T0	PF00394, PF07731, PF07732, PS00080,
Exophiala sideris	PV11_08058T0	PF00394, PF07731, PF07732, PS00079, PS00080
Exophiala sideris	PV11_08126T0	PF00394, PF07731, PF07732, PS00079, PS00080
Exophiala sideris	PV11_08539T0	PF00394, PF07731, PF07732, PS00080,
Exophiala sideris	PV11_09785T0	PF00394, PF07731, PS00079, PS00080,
Exophiala spinifera	PV08_02600T0	PF00394, PF07731, PF07732, PS00079, PS00080
Exophiala spinifera	PV08_03095T0	PF00394, PF07731, PF07732, PS00079, PS00080
Exophiala spinifera	PV08_03295T0	PF00394, PF07731, PF07732, ,
Exophiala spinifera	PV08_03596T0	PF00394, PF07731, PF07732, PS00079, PS00080
Exophiala spinifera	PV08_05311T0	PF00394, PF07731, PF07732, PS00079, PS00080
Exophiala spinifera	PV08_06098T0	PF00394, PF07731, PF07732, PS00079, PS00080
Exophiala spinifera	PV08_06261T0	PF00394, PF07731, PF07732, ,
Exophiala spinifera	PV08_06558T0	PF00394, PF07731, PF07732, PS00079, PS00080
Exophiala spinifera	PV08_06785T0	PF00394, PF07731, PF07732, PS00079, PS00080
Exophiala spinifera	PV08_06923T0	PF00394, PF07731, PF07732, PS00079, PS00080
Exophiala spinifera	PV08_07236T0	PF00394, PF07731, PF07732, PS00079, PS00080
Exophiala spinifera	PV08_08664T0	PF00394, PF07731, PF07732, PS00079, PS00080
Exophiala spinifera	PV08_10122T0	PF00394, PF07731, PF07732, PS00079, PS00080
Exophiala xenobiotica	PV05_01565T0	PF00394, PF07731, PF07732, PS00080,
Exophiala xenobiotica	PV05_02298T0	PF00394, PF07731, PF07732, ,
Exophiala xenobiotica	PV05_02872T0	PF00394, PF07731, PF07732, PS00079, PS00080
Exophiala xenobiotica	PV05_03083T0	PF00394, PF07731, PF07732, PS00079, PS00080
Exophiala xenobiotica	PV05_04026T0	PF00394, PF07731, PF07732, PS00079, PS00080
Exophiala xenobiotica	PV05_06499T0	PF00394, PF07731, PF07732, PS00079, PS00080
Exophiala xenobiotica	PV05_07210T0	PF00394, PF07731, PF07732, PS00079, PS00080
Exophiala xenobiotica	PV05_07370T0	PF00394, PF07731, PF07731, PF07732, PF07732
Exophiala xenobiotica	PV05_07414T0	PF00394, PF07731, PF07732, PS00079, PS00080
Exophiala xenobiotica	PV05_07706T0	PF00394, PF07731, PF07732, PS00079, PS00080
Exophiala xenobiotica	PV05_07706T9	PF00394, PF07731, PF07732, ,
Exophiala xenobiotica	PV05_07955T0	PF00394, PF04618, PF07731, PF07732, PS00079 PS00080
Exophiala xenobiotica	PV05_08726T0	PF00394, PF07731, PF07732, PS00080,
Exophiala xenobiotica	PV05_10886T0	PF00394, PF07731, PF07732, PS00079, PS00080
Exophiala xenobiotica	PV05_10982T0	PF00394, PF07731, PF07732, ,
Exophiala xenobiotica	PV05_11627T0	PF00394, PF07731, PF07732, PS00079, PS00080
Exophiala xenobiotica	PV05_11921T0	PF00394, PF07731, PF07732, PS00079, PS00080
Fonsecaea erecta	AYL99_00083	PF00394, PF07731, PF07732, ,
Fonsecaea erecta	AYL99_00240	PF00394, PF07731, PF07732, PS00079, PS00080
Fonsecaea erecta	AYL99_00389	PF00394, PF07731, PF07732, PS00079, PS00080
Fonsecaea erecta	AYL99_00884	PF00394, PF07731, PF07732, PS00079, PS00080
Fonsecaea erecta	AYL99_02627	PF00394, PF07731, PF07732, PS00079, PS00079 PS00080
Fonsecaea erecta	AYL99_03744	PF00394, PF07731, PF07732, PS00079, PS00080
Fonsecaea erecta	AYL99_05708	PF00394, PF07731, PF07732, PS00079, PS00080
Fonsecaea erecta	AYL99_06775	PF00394, PF07731, PF07732, PS00079, PS00080
Fonsecaea erecta	AYL99_07449	PF00394, PF07731, PF07732, PS00080,
Fonsecaea erecta	AYL99_08247	PF00394, PF07731, PF07732, PS00079, PS00079 PS00080
Fonsecaea erecta	AYL99_08651	PF00394, PF07731, PF07732, PS00079, PS00080
Fonsecaea erecta	AYL99_09383	PF00394, PF07731, PF07732, PS00079, PS00080
Fonsecaea erecta	AYL99_11159	PF00394, PF07731, PF07732, PS00080,
Fonsecaea monophora	AYO21_02438	PF00394, PF07731, PF07732, PS00079, PS00080
Fonsecaea monophora	AYO21_02634	PF00394, PF07731, PF07732, PS00080,
Fonsecaea monophora	AYO21_03008	PF00394, PF07731, PF07732, PS00079, PS00080
Fonsecaea monophora	AYO21_03968	PF00394, PF07731, PF07732, ,
Fonsecaea monophora	AYO21_05062	PF00394, PF07731, PF07732, PS00079, PS00080
Fonsecaea monophora	AYO21_05350	PF00394, PF07731, PF07732, PS00079, PS00079 PS00080
Fonsecaea monophora	AYO21_05450	PF00394, PF07731, PF07732, PS00080,
Fonsecaea monophora	AYO21_06574	PF00394, PF07731, PF07732, PS00079, PS00080
Fonsecaea monophora	AYO21_07092	PF00394, PF07731, PF07732,PS00080
Fonsecaea monophora	AYO21_07769	PF00394, PF07731, PF07732, PS00079, PS00080
Fonsecaea monophora	AYO21_10269	PF00394, PF07731, PF07732, PS00079, PS00080
Fonsecaea monophora	AYO21_10359	PF00394, PF07731, PF07732, PS00079, PS00080
Fonsecaea monophora	AYO21_11147	PF00394, PF07731, PF07732, PS00079, PS00080
Fonsecaea monophora	AYO21_11152	PF00394, PF07731, PF07732, PS00079, PS00080
Fonsecaea multimorphosa CBS 980.96	AYO22_00140	PF00394, PF07731, PF07732, PS00079, PS00079 PS00080
Fonsecaea multimorphosa CBS 980.96	AYO22_01881	PF00394, PF07731, PF07732, PS00079, PS00080
Fonsecaea multimorphosa CBS 980.96	AYO22_01907	PF00394, PF07731, PF07732, PS00079, PS00080
Fonsecaea multimorphosa CBS 980.96	AYO22_02547	PF00394, PF07731, PF07732, PS00079, PS00080
Fonsecaea multimorphosa CBS 980.96	AYO22_02902	PF00394, PF07731, PF07732, PS00079, PS00079 PS00080
Fonsecaea multimorphosa CBS 980.96	AYO22_03984	PF00394, PF07731, PF07732, PS00080,
Fonsecaea multimorphosa CBS 980.96	AYO22_04455	PF00394, PF07731, PF07732, PS00079, PS00080
Fonsecaea multimorphosa CBS 980.96	AYO22_07060	PF00394, PF07731, PF07732, PS00080,
Fonsecaea multimorphosa CBS 980.96	AYO22_07432	PF00394, PF07731, PF07732, PS00080,
Fonsecaea multimorphosa CBS 980.96	AYO22_09722	PF00394, PF07731, PF07732, PS00079, PS00080
Fonsecaea multimorphosa CBS 980.96	AYO22_10654	PF00394, PF00724, PF07731, PF07732, PS00079
Fonsecaea multimorphosa CBS 980.96	AYO22_10848	PF00394, PF07731, PF07732, PS00079, PS00080
Fonsecaea multimorphosa CBS 980.96	AYO22_11135	PF00394, PF07731, PF07732, PS00079, PS00080
Fonsecaea multimorphosa CBS 102226	Z520_00097T0	PF00394, PF07731, PF07732, PS00079, PS00079 PS00080
Fonsecaea multimorphosa CBS 102226	Z520_01921T0	PF00394, PF07731, PF07732, PS00079, PS00080
Fonsecaea multimorphosa CBS 102226	Z520_01948T0	PF00394, PF07731, PF07732, PS00079, PS00080
Fonsecaea multimorphosa CBS 102226	Z520_02610T0	PF00394, PF07731, PF07732, PS00079, PS00080
Fonsecaea multimorphosa CBS 102226	Z520_02982T0	PF00394, PF07731, PF07732, PS00079, PS00079 PS00080
Fonsecaea multimorphosa CBS 102226	Z520_04209T0	PF00394, PF07731, PF07732, PS00080,
Fonsecaea multimorphosa CBS 102226	Z520_04705T0	PF00394, PF07731, PF07732, PS00079, PS00080
Fonsecaea multimorphosa CBS 102226	Z520_07076T0	PF00394, PF07731, PF07732, PS00079, PS00080
Fonsecaea multimorphosa CBS 102226	Z520_07825T0	PF00394, PF07731, PF07732, PS00080,
Fonsecaea multimorphosa CBS 102226	Z520_10237T0	PF00394, PF07731, PF07732, PS00079, PS00080
Fonsecaea multimorphosa CBS 102226	Z520_11079T0	PF00394, PF07731, PF07732, ,
Fonsecaea multimorphosa CBS 102226	Z520_11296T0	PF00394, PF07731, PF07732, PS00079, PS00080
Fonsecaea multimorphosa CBS 102226	Z520_11589T0	PF00394, PF07731, PF07732, PS00079, PS00080
Fonsecaea nubica	AYO20_00195	PF00394, PF07731, PF07732, PS00079, PS00080
Fonsecaea nubica	AYO20_00531	PF00394, PF07731, PF07732, PS00079, PS00080
Fonsecaea nubica	AYO20_00741	PF00394, PF07731, PF07732, PS00079, PS00080
Fonsecaea nubica	AYO20_01790	PF00394, PF07731, PF07732, PS00079, PS00080
Fonsecaea nubica	AYO20_02668	PF00394, PF07731, PF07732, PS00079, PS00080
Fonsecaea nubica	AYO20_04230	PF00394, PF07731, PF07732, PS00079, PS00080
Fonsecaea nubica	AYO20_05428	PF00394, PF07731, PF07732, ,
Fonsecaea nubica	AYO20_06102	PF00394, PF07731, PF07732, PS00079, PS00080
Fonsecaea nubica	AYO20_07271	PF00394, PF07731, PF07732, PS00079, PS00080
Fonsecaea nubica	AYO20_07966	PF00394, PF07731, PF07732, PS00080,
Fonsecaea nubica	AYO20_08105	PF00394, PF07731, PF07732, PS00080,
Fonsecaea nubica	AYO20_10992	PF00394, PF07731, PF07732, PS00079, PS00079 PS00080
Fonsecaea nubica	AYO20_11280	PF00394, PF07732, , ,
Fonsecaea nubica	AYO20_11311	PF00394, PF07731, PF07732, PS00080,
Fonsecaea pedrosoi	Z517_00092T0	PF00394, PF07731, PF07732, ,
Fonsecaea pedrosoi	Z517_00275T0	PF00394, PF07731, PF07732, PS00079, PS00080
Fonsecaea pedrosoi	Z517_00442T0	PF00394, PF07731, PF07732, PS00079, PS00080
Fonsecaea pedrosoi	Z517_01079T0	PF00394, PF07731, PF07732, PS00079, PS00080
Fonsecaea pedrosoi	Z517_02953T0	PF00394, PF07731, PF07732, PS00079, PS00079 PS00080
Fonsecaea pedrosoi	Z517_04450T0	PF00394, PF07731, PF07732, PS00079, PS00080
Fonsecaea pedrosoi	Z517_04915T0	PF00394, PF07731, PF07732, PS00079, PS00080
Fonsecaea pedrosoi	Z517_05778T0	PF00394, PF07731, PF07732, PS00079, PS00080
Fonsecaea pedrosoi	Z517_06426T0	PF00394, PF07731, PF07732, PS00079, PS00080
Fonsecaea pedrosoi	Z517_06970T0	PF00394, PF07731, PF07732, PS00080,
Fonsecaea pedrosoi	Z517_07745T0	PF00394, PF07731, PF07732, PS00079, PS00080
Fonsecaea pedrosoi	Z517_07998T0	PF00394, PF07731, PF07732, PS00079, PS00080
Fonsecaea pedrosoi	Z517_08561T0	PF00394, PF07731, PF07732, PS00080,
Phialophora attae	AB675_11179	PF00394, PF07731, PF07732, PS00079, PS00080
Phialophora attae	AB675_11740	PF00394, PF07732, , ,
Phialophora attae	AB675_12005	PF00394, PF07731, PF07732, PS00079, PS00080
Phialophora attae	AB675_3042	PF00394, PF07731, PF07732, PS00079, PS00080
Phialophora attae	AB675_3646	PF00394, PF07731, PF07732, PS00079, PS00080
Phialophora attae	AB675_5090	PF00394, PF07731, PF07732, PS00079, PS00080
Phialophora attae	AB675_6254	PF00394, PF07731, PF07732, PS00079, PS00080
Phialophora attae	AB675_83	PF00394, PF07731, PF07732, PS00079, PS00080
Phialophora attae	AB675_9540	PF00394, PF07731, PF07732, PS00079, PS00079 PS00080
Phialophora europaea	HMPREF1541_00307T0	PF00394, PF07731, PF07732, PS00079, PS00080
Phialophora europaea	HMPREF1541_00358T0	PF00394, PF07731, PF07732, PS00079, PS00080
Phialophora europaea	HMPREF1541_00468T0	PF00394, PF07731, PF07732, ,
Phialophora europaea	HMPREF1541_00546T0	PF00394, PF07731, PF07732, PS00079, PS00079 PS00080
Phialophora europaea	HMPREF1541_01301T0	PF00394, PF07731, PF07732, PS00079, PS00080
Phialophora europaea	HMPREF1541_01991T0	PF00394, PF07731, PF07732, PS00079, PS00080
Phialophora europaea	HMPREF1541_02772T0	PF00394, PF07731, PF07732, PS00079, PS00080
Phialophora europaea	HMPREF1541_03914T0	PF00394, PF07731, PF07732, PS00079, PS00079 PS00080
Phialophora europaea	HMPREF1541_05507T0	PF00394, PF07731, PF07732, PS00079, PS00080
Phialophora europaea	HMPREF1541_07343T0	PF00394, PF07731, PF07732, PS00080,
Phialophora europaea	HMPREF1541_08833T0	PF00394, PF07731, PF07732, PS00079, PS00080
Phialophora europaea	HMPREF1541_09043T0	PF00394, PF00394, PF07731, PF07732, PS00079 PS00080
Phialophora europaea	HMPREF1541_09055T0	PF00394, PF07731, PF07732, PS00079, PS00080
Phialophora europaea	HMPREF1541_10932T0	PF00394, PF07731, PF07732, PS00079, PS00080
Rhinocladiella mackenziei	Z518_01967T0	PF00394, PF07731, PF07732, PS00079, PS00080
Rhinocladiella mackenziei	Z518_02600T0	PF00394, PF07731, PF07732, PS00079, PS00079 PS00080
Rhinocladiella mackenziei	Z518_02721T0	PF00394, PF07731, PF07732, PS00079, PS00080
Rhinocladiella mackenziei	Z518_04138T0	PF00394, PF07731, PF07732, PS00079, PS00079 PS00080
Rhinocladiella mackenziei	Z518_04515T0	PF00394, PF07731, PF07732, PS00079, PS00080
Rhinocladiella mackenziei	Z518_05551T0	PF00394, PF07731, PF07732, PS00079, PS00079 PS00080
Rhinocladiella mackenziei	Z518_05733T0	PF00394, PF07731, PF07732, PS00079, PS00080
Rhinocladiella mackenziei	Z518_06281T0	PF00394, PF07731, PF07732, PS00079, PS00080
Rhinocladiella mackenziei	Z518_07225T0	PF00394, PF07731, PF07732, PS00080,
Rhinocladiella mackenziei	Z518_07732T0	PF00394, PF07731, PF07732, PS00079, PS00080
Rhinocladiella mackenziei	Z518_11206T0	PF00394, PF07731, PF07732, PS00079, PS00080
Verruconis gallopava	PV09_00480T0	PF00394, PF07731, PF07732, PS00079, PS00080
Verruconis gallopava	PV09_01768T0	PF00394, PF07731, PF07732, PS00079, PS00080
Verruconis gallopava	PV09_02218T0	PF00394, PF07731, PF07732, PS00079, PS00080
Verruconis gallopava	PV09_02228T0	PF00394, PF07731, PF07732, PS00079,
Verruconis gallopava	PV09_02999T0	PF00394, PF07731, PF07732, PS00079, PS00080
Verruconis gallopava	PV09_03830T0	PF00394, PF07731, PF07732, PS00080,
Verruconis gallopava	PV09_04001T0	PF00394, PF07731, PF07732, PS00079, PS00079 PS00080
Verruconis gallopava	PV09_04329T0	PF00394, PF07731, PF07732, PS00079, PS00080
Verruconis gallopava	PV09_06486T0	PF00394, PF07731, PF07732, ,
Verruconis gallopava	PV09_06729T0	PF00394, PF07731, PF07732, PS00079, PS00080
Verruconis gallopava	PV09_07568T0	PF00394, PF07731, PF07732, PS00079, PS00080
Verruconis gallopava	PV09_07611T0	PF00394, PF07731, PF07732, PS00079, PS00080
